# Supplementary material for: In Vitro Effect of Copper (I) Complex [Cu(NN1)2](ClO4) on Vibrio harveyi BB170 Biofilm Formation
Source: Microorganisms. 2021 Oct 31;9(11):2273. doi: 10.3390/microorganisms9112273 (PMC8618041; doi:10.3390/microorganisms9112273)
Supplement: Supplementary file 1 [file microorganisms-09-02273-s001.zip]

Archive with 1 entries (1 files):
- microorganisms-1422427-supplementary.pdf
